# Supplementary material for: Early Prediction for Prediabetes and Type 2 Diabetes Using the Genetic Risk Score and Oxidative Stress Score
Source: Antioxidants (Basel). 2022 Jun 17;11(6):1196. doi: 10.3390/antiox11061196 (PMC9231325; doi:10.3390/antiox11061196)
Supplement: Supplementary file 1 [file antioxidants-11-01196-s001.zip]

Archive with 1 entries (1 files):
- antioxidants-1721335-supplementary.pdf
